# Supplementary material for: An examination of protist diversity in serpentinization-hosted ecosystems of the Samail Ophiolite of Oman
Source: Front Microbiol. 2023 May 4;14:1139333. doi: 10.3389/fmicb.2023.1139333 (PMC10192764; doi:10.3389/fmicb.2023.1139333)
Supplement: Supplementary file 1 [file Table_1.XLSX]

## Sheet: Sheet1
	Supplementary Table 2. Prokaryote taxa relative abundances and assigned metabolisms.
	Site ID	Percent Serpentinized Fluid	Hydrogenotrophs					Phototrophs				Heterotrophic Phototrophs		Heterotrophs		Other
			Genus, Methanobacterium	Genus, Dethiobacter	Family, Thermodesulfovibrionaceae	Genus, Hydrogenophaga	Genus, Desulfonatronum	Genus, Gloeobacter	Family, Pseudanabaenaceae	Genus, Leptolyngbya	Genus, Pseudanabaena	Genus, Rhodobacter	Genus, Rubrivivax	Family, Cytophagaceae	Family, Saprospiraceae	Unknown Bacteria	Class, OPB41	Order, Bacteroidales	Family, ML635J.40	Order, Thermoanaerobacterales	Class, OPB14	Genus, Silanimonas	Genus, Meiothermus
	140116B	0	0	0	0	0.178407	0	0	1.60304	0.501115	0	2.97258	0.474879	1.37741	2.13827	0.354191	0	0.524728	0	0	0	0.0446019	0
	140111G	8.71	0	0.0291971	0	2.40511	0	0.00729927	0.211679	0.788321	0.0328467	4.27737	1.30292	0.945255	4.11314	0.153285	0.0474453	2.5146	1.12774	0.178832	0	0.127737	0.164234
	140116D	13.97	0.0486242	0	0	2.33682	0	0	0.941022	0.660717	0.386134	19.0493	0.892397	1.01253	3.49808	0.0543447	0.0171615	0.34323	0	0	0	0.818031	0.0743665
	140110B	39.56	0	0	0	0.238237	0	0	0.161661	0.497745	0	2.44618	1.48047	3.64588	2.84608	0.187186	0	0.523271	0	0	0	0.0978474	0.0638135
	140111H	52.3	0	0	0	1.24198	0	0	2.57711	4.20203	1.37653	3.45684	1.37653	0.714138	5.8166	0	0	0.56924	0	0	0	0.445042	0
	140112L	63.54	0	0.0769231	0.0128205	1.36752	0	0	0	0.0940171	0.461538	5.15812	3.87607	4.41453	1.20085	0.196581	0	0.119658	0	0	0	0.58547	0.247863
	140111I	67.15	0	0	0	2.50059	0	0.0237586	4.18746	2.91043	1.90663	3.54597	0.463293	0.754336	1.12259	0.148491	0	0.926586	0	0	0	0.778095	0
	140110D	70.09	0	9.7321	20.8872	16.5563	0	0	0.0556827	0.185609	0.334096	0.235105	0	0.0494958	0	0.1423	0.0247479	0.0123739	24.2282	7.8327	0	2.45623	1.75091
	140111F	96.93	1.1167	0.170093	0	38.0047	0.488093	1.77489	4.20056	4.22275	11.8252	1.05014	0	0.199675	0	0.406745	0	0.192279	1.23502	2.81024	0.369768	6.33042	4.11182
	140112M	98.56	0	8.02707	18.6568	15.8539	0.900901	0.2431	0	0.166833	5.13371	0.686401	0.448067	0.333667	0	1.13923	2.94104	2.42624	10.2865	0.729301	1.8876	0.862768	2.53587
	140110C	99.01	0.241952	10.2093	3.98654	25.0799	5.10935	5.17362	0.0491466	2.64635	10.8822	3.27581	0.389392	0.534941	0	0.585978	10.1412	0.844943	4.17746	1.19275	0.185245	0.657808	0.737198
	140113O	99.2	32.2313	3.50134	0.73595	14.5852	0.964541	0	0	0	0.295495	0.0390277	0.111508	0	0	3.80241	2.5368	10.5876	1.45517	7.95607	3.6686	0.28992	4.26517
	140114V	99.51	0	0.559453	0	11.8448	0	0.848351	24.5151	3.48971	4.72325	0.862108	0	4.92502	0	0.224698	0.0962994	0.256798	5.63122	2.37538	0	14.0276	0.0458568
	140117F	99.54	12.5961	0.876943	0.091111	47.5485	1.22146	0.0882638	0.108194	3.02944	2.98388	1.77666	0	0.0341666	0	0.447013	0.264791	1.24139	4.43881	8.25693	0.0427083	0.751666	0.748818
	140115Y	99.7	0	0	0	1.98328	0.0621934	2.5983	0	0.138207	6.11568	2.3288	11.9964	15.2788	0	0	0	0.200401	0	0	0.0345519	1.29915	27.3029
	140117I	99.77	17.4117	1.78236	0.159067	17.5544	3.41382	1.52541	0.391549	1.53765	4.97594	0.416021	0.905457	0.632189	0.0693368	1.50094	1.40305	1.50502	5.75903	2.12089	1.35819	1.32148	9.45836
	140114T	99.81	0	2.88975	2.18099	9.06603	1.08365	13.2064	0	2.1591	11.808	1.6419	2.4738	2.8788	0	0.320171	0.440577	2.97184	0.139562	0.752538	0.618449	0.667707	20.584
	140117H	99.87	17.9329	4.74851	0.316567	17.9564	1.26041	0	0	0.0468988	1.00246	0.310705	0.193458	0.0879353	0	8.33626	5.87408	2.97221	8.16626	2.57357	2.87841	1.54766	0.703482
	140117G	99.92	24.4373	6.18557	0.285562	21.3204	3.37351	0	0	0	0	1.38909	0.445283	0.295242	0	0.353323	5.52248	0.445283	0.934127	1.26325	0.140361	2.79754	10.7207
